# Supplementary material for: Inferring disease progression stages in single-cell transcriptomics using a weakly supervised deep learning approach
Source: Genome Res. 2025 Jan;35(1):135–46. doi: 10.1101/gr.278812.123 (PMC11789631; doi:10.1101/gr.278812.123)
Supplement: Supplement 4 [file Supplemental_Code_S1.zip]

Archive with 30 entries (25 files):
- scIDST-main/
- scIDST-main/autoencoder.py
- scIDST-main/classifier_analysis.py
- scIDST-main/convert_label.py
- scIDST-main/LICENSE
- scIDST-main/README.md
- scIDST-main/reef_analysis.py
- scIDST-main/requirements.txt
- scIDST-main/tensor_analysis.py
- scIDST-main/variational_autoencoder.py
- scIDST-main/Fig/
- scIDST-main/Fig/Appendix1.png
- scIDST-main/Fig/Appendix2.png
- scIDST-main/Fig/Appendix3.png
- scIDST-main/Fig/model.png
- scIDST-main/program_synthesis/
- scIDST-main/program_synthesis/heuristic_generator.py
- scIDST-main/program_synthesis/label_aggregator.py
- scIDST-main/program_synthesis/synthesizer.py
- scIDST-main/program_synthesis/verifier.py
- scIDST-main/program_synthesis/__init__.py
- scIDST-main/program_synthesis/__pycache__/
- scIDST-main/program_synthesis/__pycache__/heuristic_generator.cpython-38.pyc
- scIDST-main/program_synthesis/__pycache__/label_aggregator.cpython-38.pyc
- scIDST-main/program_synthesis/__pycache__/synthesizer.cpython-38.pyc
- scIDST-main/program_synthesis/__pycache__/verifier.cpython-38.pyc
- scIDST-main/program_synthesis/__pycache__/__init__.cpython-38.pyc
- scIDST-main/R_utils/
- scIDST-main/R_utils/plot_ROC.R
- scIDST-main/R_utils/sgMatrix_table.R
