# Supplementary material for: Inferring disease progression stages in single-cell transcriptomics using a weakly supervised deep learning approach
Source: Genome Res. 2025 Jan;35(1):135–46. doi: 10.1101/gr.278812.123 (PMC11789631; doi:10.1101/gr.278812.123)
Supplement: Supplement 4 [file Supplemental_Code_S1.zip › scIDST-main/requirements.txt]

###### Requirements without Version Specifiers ######
numpy
pandas
tensorflow==2.15.1
scikit-learn
keras
keras_tuner
scipy
argparse
psutil

###### Requirements with Version Specifiers ######
