# Supplementary material for: Inferring disease progression stages in single-cell transcriptomics using a weakly supervised deep learning approach
Source: Genome Res. 2025 Jan;35(1):135–46. doi: 10.1101/gr.278812.123 (PMC11789631; doi:10.1101/gr.278812.123)
Supplement: Supplement 4 [file Supplemental_Code_S1.zip › scIDST-main/program_synthesis/heuristic_generator.py]

import numpy as np
import pandas as pd
from sklearn.metrics import f1_score

from program_synthesis.synthesizer import Synthesizer
from program_synthesis.verifier import Verifier

class HeuristicGenerator(object):
    """
    A class to go through the synthesizer-verifier loop
    """

    def __init__(self, train_primitive_matrix, val_primitive_matrix, 
    val_ground, train_ground=None, b=0.5):
        """ 
        Initialize HeuristicGenerator object

        b: class prior of most likely class (TODO: use somewhere)
        beta: threshold to decide whether to abstain or label for heuristics
        gamma: threshold to decide whether to call a point vague or not
        """

        self.train_primitive_matrix = train_primitive_matrix
        self.val_primitive_matrix = val_primitive_matrix
        self.val_ground = val_ground
        self.train_ground = train_ground
        self.b = b

        self.vf = None
        self.syn = None
        self.hf = []
        self.feat_combos = []

    def apply_heuristics(self, heuristics, primitive_matrix, feat_combos, beta_opt):
        """ 
        Apply given heuristics to given feature matrix X and abstain by beta

        heuristics: list of pre-trained logistic regression models
        feat_combos: primitive indices to apply heuristics to
        beta: best beta value for associated heuristics
        """

        def marginals_to_labels(hf,X,beta):
            marginals = hf.predict_proba(X)[:,1]
            labels_cutoff = np.zeros(np.shape(marginals))
            labels_cutoff[marginals <= (self.b-beta)] = -1.
            labels_cutoff[marginals >= (self.b+beta)] = 1.
            return labels_cutoff

        L = np.zeros((np.shape(primitive_matrix)[0],len(heuristics)))
        for i,hf in enumerate(heuristics):
            L[:,i] = marginals_to_labels(hf,primitive_matrix[:,feat_combos[i]],beta_opt[i])
        return L

    def prune_heuristics(self,heuristics,feat_combos,keep=1):
        """ 
        Selects the best heuristic based on Jaccard Distance and Reliability Metric

        keep: number of heuristics to keep from all generated heuristics
        """

        def calculate_jaccard_distance(num_labeled_total, num_labeled_L):
            scores = np.zeros(np.shape(num_labeled_L)[1])
            for i in range(np.shape(num_labeled_L)[1]):
                scores[i] = np.sum(np.minimum(num_labeled_L[:,i],num_labeled_total))/np.sum(np.maximum(num_labeled_L[:,i],num_labeled_total))
            return 1-scores
        
        L_val = np.array([])
        L_train = np.array([])
        beta_opt = np.array([])
        max_cardinality = len(heuristics)
        for i in range(max_cardinality):
            #Note that the LFs are being applied to the entire val set though they were developed on a subset...
            beta_opt_temp = self.syn.find_optimal_beta(heuristics[i], self.val_primitive_matrix, feat_combos[i], self.val_ground)
            L_temp_val = self.apply_heuristics(heuristics[i], self.val_primitive_matrix, feat_combos[i], beta_opt_temp) 
            L_temp_train = self.apply_heuristics(heuristics[i], self.train_primitive_matrix, feat_combos[i], beta_opt_temp) 
            
            beta_opt = np.append(beta_opt, beta_opt_temp)
            if i == 0:
                L_val = np.append(L_val, L_temp_val) #converts to 1D array automatically
                L_val = np.reshape(L_val,np.shape(L_temp_val))
                L_train = np.append(L_train, L_temp_train) #converts to 1D array automatically
                L_train = np.reshape(L_train,np.shape(L_temp_train))
            else:
                L_val = np.concatenate((L_val, L_temp_val), axis=1)
                L_train = np.concatenate((L_train, L_temp_train), axis=1)
        
        #Use F1 trade-off for reliability
        acc_cov_scores = [f1_score(self.val_ground, L_val[:,i], average='micro') for i in range(np.shape(L_val)[1])] 
        acc_cov_scores = np.nan_to_num(acc_cov_scores)
        
        if self.vf != None:
            #Calculate Jaccard score for diversity
            train_num_labeled = np.sum(np.abs(self.vf.L_train.T), axis=0) 
            jaccard_scores = calculate_jaccard_distance(train_num_labeled,np.abs(L_train))
        else:
            jaccard_scores = np.ones(np.shape(acc_cov_scores))

        #Weighting the two scores to find best heuristic
        combined_scores = 0.5*acc_cov_scores + 0.5*jaccard_scores
        sort_idx = np.argsort(combined_scores)[::-1][0:keep]
        return sort_idx
     

    def run_synthesizer(self, max_cardinality=1, idx=None, keep=1, model='lr'):
        """ 
        Generates Synthesizer object and saves all generated heuristics

        max_cardinality: max number of features candidate programs take as input
        idx: indices of validation set to fit programs over
        keep: number of heuristics to pass to verifier
        model: train logistic regression ('lr') or decision tree ('dt')
        """
        if idx == None:
            primitive_matrix = self.val_primitive_matrix
            ground = self.val_ground
        else:
            primitive_matrix = self.val_primitive_matrix[idx,:]
            ground = self.val_ground[idx]


        #Generate all possible heuristics
        self.syn = Synthesizer(primitive_matrix, ground, b=self.b)

        #Un-flatten indices
        def index(a, inp):
            i = 0
            remainder = 0
            while inp >= 0:
                remainder = inp
                inp -= len(a[i])
                i+=1
            try:
                return a[i-1][remainder] #TODO: CHECK THIS REMAINDER THING WTF IS HAPPENING
            except:
                import pdb; pdb.set_trace()

        #Select keep best heuristics from generated heuristics
        hf, feat_combos = self.syn.generate_heuristics(model, max_cardinality)
        sort_idx = self.prune_heuristics(hf,feat_combos, keep)
        for i in sort_idx:
            self.hf.append(index(hf,i)) 
            self.feat_combos.append(index(feat_combos,i))

        #create appended L matrices for validation and train set
        beta_opt = self.syn.find_optimal_beta(self.hf, self.val_primitive_matrix, self.feat_combos, self.val_ground)
        self.L_val = self.apply_heuristics(self.hf, self.val_primitive_matrix, self.feat_combos, beta_opt)       
        self.L_train = self.apply_heuristics(self.hf, self.train_primitive_matrix, self.feat_combos, beta_opt)  
    
    def run_verifier(self):
        """ 
        Generates Verifier object and saves marginals
        """
        ###THIS IS WHERE THE SNORKEL FLAG IS SET!!!!
        self.vf = Verifier(self.L_train, self.L_val, self.val_ground, has_snorkel=False)
        self.vf.train_gen_model()
        self.vf.assign_marginals()

    def gamma_optimizer(self,marginals):
        """ 
        Returns the best gamma parameter for abstain threshold given marginals

        marginals: confidences for data from a single heuristic
        """
        m = len(self.hf)
        gamma = 0.5-(1/(m**(3/2.))) 
        return gamma

    def find_feedback(self):
        """ 
        Finds vague points according to gamma parameter

        self.gamma: confidence past 0.5 that relates to a vague or incorrect point
        """
        #TODO: flag for re-classifying incorrect points
        #incorrect_idx = self.vf.find_incorrect_points(b=self.b)

        gamma_opt = self.gamma_optimizer(self.vf.val_marginals)
        #gamma_opt = self.gamma
        vague_idx = self.vf.find_vague_points(b=self.b, gamma=gamma_opt)
        incorrect_idx = vague_idx
        self.feedback_idx = list(set(list(np.concatenate((vague_idx,incorrect_idx)))))   


    def evaluate(self):
        """ 
        Calculate the accuracy and coverage for train and validation sets
        """
        self.val_marginals = self.vf.val_marginals
        self.train_marginals = self.vf.train_marginals

        def calculate_accuracy(marginals, b, ground):
            total = np.shape(np.where(marginals != 0.5))[1]
            labels = np.sign(2*(marginals - 0.5))
            return np.sum(labels == ground)/float(total)
    
        def calculate_coverage(marginals, b, ground):
            total = np.shape(np.where(marginals != 0.5))[1]
            labels = np.sign(2*(marginals - 0.5))
            return total/float(len(labels))

        
        self.val_accuracy = calculate_accuracy(self.val_marginals, self.b, self.val_ground)
        self.train_accuracy = calculate_accuracy(self.train_marginals, self.b, self.train_ground)
        self.val_coverage = calculate_coverage(self.val_marginals, self.b, self.val_ground)
        self.train_coverage = calculate_coverage(self.train_marginals, self.b, self.train_ground)
        return self.val_accuracy, self.train_accuracy, self.val_coverage, self.train_coverage 

    def heuristic_stats(self):
        '''For each heuristic, we want the following:
        - idx of the features it relies on
        - if dt, then the thresholds?
        ''' 


        def calculate_accuracy(marginals, b, ground):
            total = np.shape(np.where(marginals != 0.5))[1]
            labels = np.sign(2*(marginals - 0.5))
            return np.sum(labels == ground)/float(total)
    
        def calculate_coverage(marginals, b, ground):
            total = np.shape(np.where(marginals != 0))[1]
            labels = marginals
            return total/float(len(labels))

        stats_table = np.zeros((len(self.hf),6))
        for i in range(len(self.hf)):
            stats_table[i,0] = int(self.feat_combos[i][0])
            try:
                stats_table[i,1] = int(self.feat_combos[i][1])
            except:
                stats_table[i,1] = -1.
            stats_table[i,2] = calculate_accuracy(self.L_val[:,i], self.b, self.val_ground)
            stats_table[i,3] = calculate_accuracy(self.L_train[:,i], self.b, self.train_ground)
            stats_table[i,4] = calculate_coverage(self.L_val[:,i], self.b, self.val_ground)
            stats_table[i,5] = calculate_coverage(self.L_train[:,i], self.b, self.train_ground)
        
        #Make table
        column_headers = ['Feat 1', 'Feat 2', 'Val Acc', 'Train Acc', 'Val Cov', 'Train Cov']
        pandas_stats_table = pd.DataFrame(stats_table, columns=column_headers)
        return pandas_stats_table


            
