# Supplementary material for: Inferring disease progression stages in single-cell transcriptomics using a weakly supervised deep learning approach
Source: Genome Res. 2025 Jan;35(1):135–46. doi: 10.1101/gr.278812.123 (PMC11789631; doi:10.1101/gr.278812.123)
Supplement: Supplement 4 [file Supplemental_Code_S1.zip › scIDST-main/program_synthesis/label_aggregator.py]

import numpy as np
from scipy import sparse

def log_odds(p):
  """This is the logit function"""
  return np.log(p / (1.0 - p))

def odds_to_prob(l):
  """
  This is the inverse logit function logit^{-1}:
    l       = \log\frac{p}{1-p}
    \exp(l) = \frac{p}{1-p}
    p       = \frac{\exp(l)}{1 + \exp(l)}
  """
  return np.exp(l) / (1.0 + np.exp(l))

def sample_data(X, w, n_samples):
  """
  Here we do Gibbs sampling over the decision variables (representing our objects), o_j
  corresponding to the columns of X
  The model is just logistic regression, e.g.
    P(o_j=1 | X_{*,j}; w) = logit^{-1}(w \dot X_{*,j})
  This can be calculated exactly, so this is essentially a noisy version of the exact calc...
  """
  N, R = X.shape
  t = np.zeros(N)
  f = np.zeros(N)

  # Take samples of random variables
  idxs = np.round(np.random.rand(n_samples) * (N-1)).astype(int)
  ct = np.bincount(idxs)

  # Estimate probability of correct assignment
  increment = np.random.rand(n_samples) < odds_to_prob(X[idxs, :].dot(w))
  increment_f = -1. * (increment - 1)
  t[idxs] = increment * ct[idxs]
  f[idxs] = increment_f * ct[idxs]

  return t, f

def exact_data(X, w, evidence=None):
  """
  We calculate the exact conditional probability of the decision variables in
  logistic regression; see sample_data
  """
  t = odds_to_prob(X.dot(w))
  if evidence is not None:
    t[evidence > 0.0] = 1.0
    t[evidence < 0.0] = 0.0
  return t, 1-t

def transform_sample_stats(Xt, t, f, Xt_abs=None):
  """
  Here we calculate the expected accuracy of each LF/feature
  (corresponding to the rows of X) wrt to the distribution of samples S:
    E_S[ accuracy_i ] = E_(t,f)[ \frac{TP + TN}{TP + FP + TN + FN} ]
                      = \frac{X_{i|x_{ij}>0}*t - X_{i|x_{ij}<0}*f}{t+f}
                      = \frac12\left(\frac{X*(t-f)}{t+f} + 1\right)
  """
  if Xt_abs is None:
    Xt_abs = sparse_abs(Xt) if sparse.issparse(Xt) else abs(Xt)
  n_pred = Xt_abs.dot(t+f)
  m = (1. / (n_pred + 1e-8)) * (Xt.dot(t) - Xt.dot(f))
  p_correct = (m + 1) / 2
  return p_correct, n_pred

class LabelAggregator(object):
    """LabelAggregator Object that learns the accuracies for the heuristics. 

    Copied from Snorkel v0.4 NaiveBayes Model with minor changes for simplicity"""
    def __init__(self, bias_term=False):
        self.w         = None
        self.bias_term = bias_term

    def train(self, X, n_iter=1000, w0=None, rate=0.01, alpha=0.5, mu=1e-6, \
            sample=False, n_samples=100, evidence=None, warm_starts=False, tol=1e-6, verbose=True):
        """
        Perform SGD wrt the weights w
        * n_iter:      Number of steps of SGD
        * w0:          Initial value for weights w
        * rate:        I.e. the SGD step size
        * alpha:       Elastic net penalty mixing parameter (0=ridge, 1=lasso)
        * mu:          Elastic net penalty
        * sample:      Whether to sample or not
        * n_samples:   Number of samples per SGD step
        * evidence:    Ground truth to condition on
        * warm_starts:
        * tol:         For testing for SGD convergence, i.e. stopping threshold
        """
        self.X_train = X

        # Set up stuff
        N, M   = X.shape
        if verbose:
            print ("="*80)
            print ("Training marginals (!= 0.5):\t%s" % N)
            print ("(Features:\t\t\t%s" % M)
            print ("="*80)
        Xt     = X.transpose()
        Xt_abs = np.abs(Xt)
        w0     = w0 if w0 is not None else np.ones(M)

        # Initialize training
        w = w0.copy()
        g = np.zeros(M)
        l = np.zeros(M)
        g_size = 0

        # Gradient descent
        if verbose:
            print("Begin training for rate={}, mu={}".format(rate, mu))
        for step in range(n_iter):

            # Get the expected LF accuracy
            t,f = sample_data(X, w, n_samples=n_samples) if sample else exact_data(X, w, evidence)
            p_correct, n_pred = transform_sample_stats(Xt, t, f, Xt_abs)

            # Get the "empirical log odds"; NB: this assumes one is correct, clamp is for sampling...
            l = np.clip(log_odds(p_correct), -10, 10)

            # SGD step with normalization by the number of samples
            g0 = (n_pred*(w - l)) / np.sum(n_pred)

            # Momentum term for faster training
            g = 0.95*g0 + 0.05*g

            # Check for convergence
            wn     = np.linalg.norm(w, ord=2)
            g_size = np.linalg.norm(g, ord=2)
            if step % 250 == 0 and verbose:
                print("\tLearning epoch = {}\tGradient mag. = {:.6f}".format(step, g_size))
            if (wn < 1e-12 or g_size / wn < tol) and step >= 10:
                if verbose:
                    print("SGD converged for mu={} after {} steps".format(mu, step))
                break

            # Update weights
            w -= rate * g

            # Apply elastic net penalty
            w_bias    = w[-1]
            soft      = np.abs(w) - mu
            ridge_pen = (1 + (1-alpha) * mu)

            #          \ell_1 penalty by soft thresholding        |  \ell_2 penalty
            w = (np.sign(w)*np.select([soft>0], [soft], default=0)) / ridge_pen

            # Don't regularize the bias term
            if self.bias_term:
                w[-1] = w_bias

        # SGD did not converge
        else:
            if verbose:
                print("Final gradient magnitude for rate={}, mu={}: {:.3f}".format(rate, mu, g_size))

        # Return learned weights
        self.w = w

    def marginals(self, X):
        X = X.todense()
        marginals = odds_to_prob(X.dot(self.w))
        return np.array(marginals)[0]


       

        

    


        
