# Supplementary material for: Inferring disease progression stages in single-cell transcriptomics using a weakly supervised deep learning approach
Source: Genome Res. 2025 Jan;35(1):135–46. doi: 10.1101/gr.278812.123 (PMC11789631; doi:10.1101/gr.278812.123)
Supplement: Supplement 5 [file Supplemental_Code_S2.zip]

Archive with 19 entries (11 files):
- Wehbe_2024-main/
- Wehbe_2024-main/README.md
- Wehbe_2024-main/AD/
- Wehbe_2024-main/AD/datalist.txt
- Wehbe_2024-main/AD/seurat_pipeline.R
- Wehbe_2024-main/CART/
- Wehbe_2024-main/CART/monocle.R
- Wehbe_2024-main/CART/seurat_pipeline.R
- Wehbe_2024-main/DHT_organoid/
- Wehbe_2024-main/DHT_organoid/seurat_pipeline.R
- Wehbe_2024-main/epilepsy/
- Wehbe_2024-main/epilepsy/seurat_pipeline.R
- Wehbe_2024-main/PD/
- Wehbe_2024-main/PD/seurat_pipeline_v2.R
- Wehbe_2024-main/PD2/
- Wehbe_2024-main/PD2/datalist.txt
- Wehbe_2024-main/PD2/seurat_Smajic.R
- Wehbe_2024-main/PD3/
- Wehbe_2024-main/PD3/seurat.R
