# Supplementary material for: Inferring disease progression stages in single-cell transcriptomics using a weakly supervised deep learning approach
Source: Genome Res. 2025 Jan;35(1):135–46. doi: 10.1101/gr.278812.123 (PMC11789631; doi:10.1101/gr.278812.123)
Supplement: Supplement 5 [file Supplemental_Code_S2.zip › Wehbe_2024-main/README.md]

# Introduction
This repository contains R script used in Wehbe et al., 2024.

- PD: Figure 1
- PD2: Figure 2
- PD3: Figure S3
- Epilepsy: Figure 2
- AD: Figure 3
- DHT_organoid: Figure 4
- CART: Figure 5

# Citation
F. Wehbe, L. Adams, J. Babadoudou, S. Yuen, Y.-S. Kim and Y. Tanaka, Inferring Disease Progressive Stages in Single-Cell Transcriptomics Using Weakly-Supervised Deep Learning Approach, ***Genome Research***(doi: 10.1101/gr.278812.123)
