# Supplementary material for: Inferring disease progression stages in single-cell transcriptomics using a weakly supervised deep learning approach
Source: Genome Res. 2025 Jan;35(1):135–46. doi: 10.1101/gr.278812.123 (PMC11789631; doi:10.1101/gr.278812.123)
Supplement: Supplement 5 [file Supplemental_Code_S2.zip › Wehbe_2024-main/PD2/datalist.txt]

ID	Name	Type	age	sex
SRX9104632	IPD1	IPD	84	female
SRX9104633	IPD2	IPD	66	male
SRX9104634	IPD3	IPD	77	male
SRX9104635	IPD4	IPD	81	male
SRX9104636	IPD5	IPD	79	male
SRX9104637	C1	control	93	female
SRX9104638	C2	control	66	male
SRX9104639	C3	control	77	male
SRX9104640	C4	control	84	male
SRX9104641	C5	control	88	male
SRX9104642	C6	control	90	male
